# Supplementary material for: Correction: Net Primary Productivity and Edaphic Fertility in Two Pluvial Tropical Forests in the Chocó Biogeographical Region of Colombia
Source: PLoS One. 2017 Apr 6;12(4):e0175620. doi: 10.1371/journal.pone.0175620 (PMC5383340; doi:10.1371/journal.pone.0175620)
Supplement: S1 Dataset — (XLSX) [file pone.0175620.s001.xlsx]

## Sheet: Hoja1
Locality	Quadrants	Plots	NPPlitterfall	NPPaerialwood	NPPaboveground	NPPfineroots	NPPcoarseroots	NPPbelowground	NPPlabile	NPPtotalwood	NPPtotal	Fine root/Litterfall	Belowground /Aboveground	%Belowground	%Aboveground	pH	Aluminium	Organic matter	Nitrogen	Phosphorus	Calcium	Magnesium	Potassium	ECEC	Sand	Silt	Clay
Opogodo	Opogodo IFAJA 11	Opogodó I	6.64438	9.68887	16.3333	6.1389	2.03466	8.17357	12.7833	11.7235	24.5068	0.923925	0.500425	0.333522	0.666478	4.46	0.2	13.09	0.65	1.47	0.16	0.21	0.19	0.76	84	16	0
Opogodo	Opogodo IFAJA 12	Opogodó I	7.01495	6.94278	13.9577	5.50207	1.45798	6.96005	12.517	8.40076	20.9178	0.784334	0.498652	0.332734	0.667266	4.22	0.1	9.41	0.47	2.45	0.11	0.25	0.2	0.66	80	16	4
Opogodo	Opogodo IFAJA 13	Opogodó I	6.44172	23.0023	29.444	5.89106	4.83049	10.7215	12.3328	27.8328	40.1656	0.914517	0.364133	0.266934	0.733066	4.47	0.1	11.37	0.57	2.38	0.09	0.25	0.12	0.56	90	10	0
Opogodo	Opogodo IFAJA 14	Opogodó I	6.99916	21.5082	28.5073	5.92996	4.51671	10.4467	12.9291	26.0249	38.954	0.847239	0.366456	0.26818	0.73182	4.67	0.1	18	0.9	0.98	0.1	0.33	0.2	0.73	94	6	0
Opogodo	Opogodo IFAJA 15	Opogodó I	7.44367	5.6273	13.071	3.61593	1.18173	4.79766	11.0596	6.80903	17.8686	0.485772	0.367047	0.268496	0.731504	4.84	0.1	14.97	0.75	1.61	0.06	0.27	0.21	0.64	96	4	0
Opogodo	Opogodo IFAJA 21	Opogodó I	6.84313	5.13062	11.9738	7.69665	1.07743	8.77408	14.5398	6.20806	20.7478	1.12473	0.732776	0.422891	0.577109	4.74	0.1	13.09	0.65	2.1	0.12	0.29	0.13	0.64	90	10	0
Opogodo	Opogodo IFAJA 22	Opogodó I	5.90694	11.0369	16.9438	3.78888	2.31775	6.10663	9.69582	13.3546	23.0505	0.641429	0.360404	0.264924	0.735076	4.69	0.1	8.18	0.41	3.15	0.15	0.25	0.18	0.68	74	22	4
Opogodo	Opogodo IFAJA 23	Opogodó I	7.15891	3.2294	10.3883	13.986	0.678174	14.6641	21.1449	3.90758	25.0525	1.95364	1.4116	0.585338	0.414662	4.7	0.1	13.25	0.66	1.33	0.16	0.39	0.27	0.92	84	16	0
Opogodo	Opogodo IFAJA 24	Opogodó I	7.72546	154.336	162.062	8.50418	32.4106	40.9148	16.2296	186.747	202.976	1.1008	0.252464	0.201574	0.798426	4.89	0.1	14.72	0.74	1.47	0.16	0.31	0.16	0.73	94	6	0
Opogodo	Opogodo IFAJA 25	Opogodó I	5.40169	9.39964	14.8013	4.70541	1.97393	6.67934	10.1071	11.3736	21.4807	0.8711	0.451266	0.310946	0.689054	4.84	0.1	14.72	0.74	1.96	0.15	0.31	0.26	0.82	92	8	0
Opogodo	Opogodo IFAJA 31	Opogodó I	6.10384	-1.08798	5.01586	8.65343	-0.228475	8.42495	14.7573	-1.31645	13.4408	1.4177	1.67966	0.626819	0.373181	4.65	0.1	13.42	0.67	2.52	0.1	0.27	0.28	0.75	84	16	0
Opogodo	Opogodo IFAJA 32	Opogodó I	7.91381	-7.36711	0.546696	12.1743	-1.54709	10.6272	20.0881	-8.91421	11.1739	1.53836	19.439	0.951074	0.0489262	4.6	0.1	9.65	0.48	1.96	0.14	0.29	0.15	0.68	80	18	2
Opogodo	Opogodo IFAJA 33	Opogodó I	7.56943	-5.3164	2.25302	4.63141	-1.11644	3.51497	12.2008	-6.43285	5.76799	0.611858	1.56011	0.609392	0.390608	4.89	0.1	15.22	0.76	1.89	0.14	0.35	0.19	0.78	86	14	0
Opogodo	Opogodo IFAJA 34	Opogodó I	5.91195	1.17935	7.0913	6.31274	0.247663	6.56041	12.2247	1.42701	13.6517	1.06779	0.925134	0.480556	0.519444	4.9	0.1	14.4	0.72	1.26	0.11	0.29	0.18	0.68	88	12	0
Opogodo	Opogodo IFAJA 35	Opogodó I	6.53181	9.41575	15.9476	7.5247	1.97731	9.50201	14.0565	11.3931	25.4496	1.15201	0.595828	0.373366	0.626634	4.94	0.1	14.97	0.75	1.19	0.1	0.35	0.19	0.74	90	10	0
Opogodo	Opogodo IFAJA 4 1	Opogodó I	8.53905	-2.52885	6.0102	7.48107	-0.531058	6.95001	16.0201	-3.05991	12.9602	0.876101	1.15637	0.536257	0.463743	4.8	0.3	11.13	0.56	3.5	0.15	0.37	0.13	0.95	88	12	0
Opogodo	Opogodo IFAJA 4 2	Opogodó I	6.52364	0.411525	6.93516	4.76911	0.0864202	4.85553	11.2927	0.497945	11.7907	0.731051	0.700132	0.41181	0.58819	4.69	0.1	6.54	0.33	3.01	0.21	0.35	0.1	0.76	80	18	2
Opogodo	Opogodo IFAJA 4 3	Opogodó I	9.55475	11.3142	20.869	5.27748	2.37599	7.65346	14.8322	13.6902	28.5224	0.55234	0.366739	0.268331	0.731669	5.07	0.2	17.18	0.86	2.52	0.61	0.76	0.13	1.7	92	8	0
Opogodo	Opogodo IFAJA 4 4	Opogodó I	8.71608	-2.3695	6.34657	5.32749	-0.497595	4.8299	14.0436	-2.8671	11.1765	0.611226	0.761024	0.432149	0.567851	5.05	0.2	20.86	1.04	1.54	0.19	0.56	0.06	1.01	94	6	0
Opogodo	Opogodo IFAJA 4 5	Opogodó I	11.9788	6.38977	18.3686	3.71538	1.34185	5.05723	15.6942	7.73163	23.4258	0.310162	0.275319	0.215883	0.784117	4.78	0.1	15.71	0.79	1.96	0.17	0.35	0.06	0.68
Opogodo	Opogodo IFAJA 51	Opogodó I	6.56246	16.9517	23.5142	3.78571	3.55987	7.34557	10.3482	20.5116	30.8598	0.576873	0.312389	0.238031	0.761969	4.56	0.1	13.75	0.69	1.05	0.44	0.27	0.2	1.01	84	16	0
Opogodo	Opogodo IFAJA 52	Opogodó I	7.06882	2.57963	9.64845	3.50197	0.541721	4.04369	10.5708	3.12135	13.6921	0.495411	0.419103	0.29533	0.70467	4.51	0.1	14.84	0.74	1.12	0.35	0.21	0.2	0.86	84	16	0
Opogodo	Opogodo IFAJA 53	Opogodó I	6.44042	10.6343	17.0747	5.61359	2.2332	7.84679	12.054	12.8675	24.9215	0.871618	0.459556	0.31486	0.68514	4.83	0.2	20.04	1	0.98	0.49	0.29	0.24	1.22
Opogodo	Opogodo IFAJA 54	Opogodó I	5.69889	-0.596325	5.10257	5.51104	-0.125228	5.38581	11.2099	-0.721553	10.4884	0.967036	1.05551	0.513503	0.486497	5.02	0.2	24.74	1.24	1.26	0.96	0.43	0.47	2.06	86	14	0
Opogodo	Opogodo IFAJA 55	Opogodó I	5.5672	26.986	32.5532	5.98408	5.66707	11.6511	11.5513	32.6531	44.2044	1.07488	0.357911	0.263574	0.736426	4.69	0.2	14.17	0.71	1.12	0.85	0.33	0.3	1.68	76	24	0
Opogodo	Opogodo IIFAJA 11	Opogodó II	11.1736	2.4151	13.5887	5.90464	0.507172	6.41182	17.0782	2.92228	20.0005	0.528447	0.47185	0.320583	0.679417	5.51		12.69	0.63	0.84	0.47	0.21	0.43	1.11	96	4	0
Opogodo	Opogodo IIFAJA 12	Opogodó II	11.0203	7.60374	18.6241	5.85397	1.59679	7.45076	16.8743	9.20053	26.0748	0.531197	0.40006	0.285745	0.714255	5.26	0.1	15.35	0.77	1.33	0.45	0.25	0.33	1.13	94	6	0
Opogodo	Opogodo IIFAJA 13	Opogodó II	11.3107	5.40342	16.7141	4.20973	1.13472	5.34445	15.5204	6.53814	22.0585	0.372191	0.319757	0.242285	0.757715	5.47	0.1	9.58	0.48	1.4	0.42	0.16	0.32	1	92	8	0
Opogodo	Opogodo IIFAJA 14	Opogodó II	10.633	1.1483	11.7813	5.58234	0.241143	5.82348	16.2154	1.38944	17.6048	0.524999	0.494297	0.330789	0.669211	5.23	0.2	8.43	0.42	1.68	0.46	0.21	0.29	1.16	88	10	2
Opogodo	Opogodo IIFAJA 15	Opogodó II	13.8053	9.05606	22.8614	4.68022	1.90177	6.58199	18.4856	10.9578	29.4434	0.339016	0.287909	0.223547	0.776453	5.27	0.2	8.07	0.4	1.33	0.44	0.14	0.29	1.07	88	12	0
Opogodo	Opogodo IIFAJA 21	Opogodó II	8.46364	25.9498	34.4134	5.31835	5.44945	10.7678	13.782	31.3992	45.1812	0.628376	0.312895	0.238325	0.761675	5.44	0.1	11.36	0.57	1.26	0.42	0.16	0.26	0.94	92	8	0
Opogodo	Opogodo IIFAJA 22	Opogodó II	9.69834	3.26743	12.9658	9.26569	0.68616	9.95185	18.964	3.95359	22.9176	0.95539	0.767548	0.434245	0.565755	5.37	0.1	9.94	0.5	1.26	0.39	0.14	0.26	0.89	94	6	0
Opogodo	Opogodo IIFAJA 23	Opogodó II	8.82549	4.58297	13.4085	5.89588	0.962425	6.85831	14.7214	5.5454	20.2668	0.668052	0.511491	0.338402	0.661598	5.21	0.1	9.58	0.48	1.4	0.44	0.16	0.24	0.94	88	10	2
Opogodo	Opogodo IIFAJA 24	Opogodó II	7.45779	3.0662	10.524	5.09098	0.643902	5.73488	12.5488	3.7101	16.2589	0.682639	0.544934	0.352723	0.647277	5.25	0.1	7.81	0.39	1.47	0.39	0.14	0.27	0.9	90	8	2
Opogodo	Opogodo IIFAJA 25	Opogodó II	9.67382	2.1405	11.8143	9.66118	0.449506	10.1107	19.335	2.59001	21.925	0.998693	0.855799	0.461148	0.538852	5.24	0.1	8.07	0.4	1.33	0.44	0.14	0.26	0.94	78	18	4
Opogodo	Opogodo IIFAJA 31	Opogodó II	6.9583	4.5099	11.4682	8.0971	0.947079	9.04418	15.0554	5.45698	20.5124	1.16366	0.788631	0.440913	0.559087	5.07	0.1	12.26	0.61	1.12	0.5	0.35	0.48	1.43	86	14	0
Opogodo	Opogodo IIFAJA 32	Opogodó II	6.56692	-4.7165	1.85042	8.74744	-0.990465	7.75698	15.3144	-5.70696	9.6074	1.33205	4.19201	0.807396	0.192604	5.41	0.2	11.15	0.56	0.7	0.36	0.16	0.22	0.94	86	14	0
Opogodo	Opogodo IIFAJA 33	Opogodó II	7.85883	4.04098	11.8998	9.97744	0.848605	10.826	17.8363	4.88958	22.7259	1.26958	0.909767	0.476376	0.523624	5.12	0.2	10.9	0.54	0.84	0.3	0.16	0.3	0.96	88	10	2
Opogodo	Opogodo IIFAJA 34	Opogodó II	6.4354	14.6609	21.0963	7.05545	3.0788	10.1342	13.4908	17.7397	31.2306	1.09635	0.480379	0.324497	0.675503	5.07	0.1	10.04	0.5	0.77	0.34	0.19	0.31	0.94	84	16	0
Opogodo	Opogodo IIFAJA 35	Opogodó II	6.05963	1.0471	7.10673	4.80759	0.219891	5.02748	10.8672	1.26699	12.1342	0.79338	0.707425	0.414323	0.585677	4.81	0.2	5.62	0.28	0.63	0.32	0.16	0.19	0.87	76	20	4
Opogodo	Opogodo IIFAJA 41	Opogodó II	8.27157	-4.73242	3.53915	7.46639	-0.993809	6.47258	15.738	-5.72623	10.0117	0.902656	1.82885	0.6465	0.3535	4.92	0.1	11.41	0.57	0.7	0.32	0.21	0.23	0.86	80	20	0
Opogodo	Opogodo IIFAJA 42	Opogodó II	10.3884	0.947924	11.3363	4.20215	0.199064	4.40121	14.5906	1.14699	15.7375	0.404504	0.38824	0.279663	0.720337	5.1	0.1	11.92	0.6	1.12	0.39	0.25	0.18	0.92	80	18	2
Opogodo	Opogodo IIFAJA 43	Opogodó II	13.0785	-1.1282	11.9503	7.55663	-0.236922	7.31971	20.6351	-1.36512	19.27	0.577791	0.612513	0.37985	0.62015	5.1	0.1	10.98	0.55	1.26	0.36	0.29	0.25	1	82	16	2
Opogodo	Opogodo IIFAJA 44	Opogodó II	12.2649	2.75702	15.0219	6.79404	0.578975	7.37301	19.0589	3.336	22.3949	0.553942	0.490817	0.329227	0.670773	5.01	0.1	7.32	0.37	0.84	0.32	0.25	0.09	0.76	86	14	0
Opogodo	Opogodo IIFAJA 45	Opogodó II	15.5587	2.1787	17.7374	10.1199	0.457527	10.5774	25.6786	2.63623	28.3148	0.650436	0.596337	0.373566	0.626434	4.81	0.1	7.22	1.68	0.84	0.32	0.12	0.23	0.77	76	20	4
Opogodo	Opogodo IIFAJA 51	Opogodó II	7.68273	10.9665	18.6492	4.94471	2.30296	7.24767	12.6274	13.2694	25.8969	0.643613	0.388632	0.279867	0.720133	4.62	0.3	11.18	0.56	0.7	0.44	0.33	0.21	1.28	88	12	0
Opogodo	Opogodo IIFAJA 52	Opogodó II	6.49949	0.3863	6.88579	4.51111	0.081123	4.59223	11.0106	0.467423	11.478	0.694072	0.666915	0.400089	0.599911	5.04	0.1	11	0.55	1.4	0.34	0.16	0.26	0.86	84	16	0
Opogodo	Opogodo IIFAJA 53	Opogodó II	7.40596	13.9831	21.3891	8.72018	2.93646	11.6566	16.1261	16.9196	33.0457	1.17745	0.544981	0.352743	0.647257	4.65	0.1	10.47	0.52	0.63	0.39	1.85	0.3	2.64	80	20	0
Opogodo	Opogodo IIFAJA 54	Opogodó II	8.51491	7.09455	15.6095	19.8144	1.48986	21.3042	28.3293	8.58441	36.9137	2.32702	1.36483	0.577136	0.422864	5.47	0.1	9.23	0.46	0.98	0.27	0.16	0.33	0.86	86	14	0
Opogodo	Opogodo IIFAJA 55	Opogodó II	9.4641	52.0017	61.4658	5.25904	10.9204	16.1794	14.7231	62.9221	77.6452	0.555683	0.263226	0.208376	0.791624	5.33	0.1	9.94	0.5	1.05	0.42	0.31	0.27	1.1	84	16	0
Opogodo	Opogodo IIIFAJA 11	Opogodó III	8.08805	3.80475	11.8928	5.78041	0.798997	6.57941	13.8685	4.60375	18.4722	0.714686	0.553227	0.356179	0.643821	4.94	0.1	16.27	0.81	0.77	0.9	0.35	0.42	1.77	90	10	0
Opogodo	Opogodo IIIFAJA 12	Opogodó III	6.98988	16.7698	23.7597	5.84508	3.52166	9.36674	12.835	20.2915	33.1264	0.836221	0.394228	0.282757	0.717243	4.77	0.1	17.19	0.86	1.26	0.76	0.31	0.43	1.6	88	12	0
Opogodo	Opogodo IIIFAJA 13	Opogodó III	8.2307	2.31393	10.5446	7.06213	0.485925	7.54805	15.2928	2.79985	18.0927	0.858022	0.71582	0.417188	0.582812	4.89	0.1	16.43	0.82	0.7	0.77	0.31	0.38	1.56	88	12	0
Opogodo	Opogodo IIIFAJA 14	Opogodó III	6.17071	8.01353	14.1842	13.2996	1.68284	14.9824	19.4703	9.69637	29.1667	2.15528	1.05627	0.513684	0.486316	4.91	0.2	13.25	0.66	1.12	0.75	0.35	0.24	1.54	76	20	4
Opogodo	Opogodo IIIFAJA 15	Opogodó III	6.30073	10.6032	16.9039	4.46221	2.22667	6.68889	10.7629	12.8299	23.5928	0.708205	0.3957	0.283514	0.716486	4.8	0.3	14.84	0.74	1.75	0.75	0.33	0.26	1.64
Opogodo	Opogodo IIIFAJA 21	Opogodó III	8.01152	2.99065	11.0022	8.15176	0.628036	8.7798	16.1633	3.61868	19.782	1.01751	0.798007	0.443829	0.556171	4.91	0.1	14.84	0.74	0.98	0.82	0.35	0.13	1.4	92	8	0
Opogodo	Opogodo IIIFAJA 22	Opogodó III	8.46661	2.31702	10.7836	3.58173	0.486575	4.0683	12.0483	2.8036	14.8519	0.423041	0.377266	0.273924	0.726076	4.93	0.1	16.1	0.8	0.7	0.71	0.33	0.15	1.29	92	8	0
Opogodo	Opogodo IIIFAJA 23	Opogodó III	6.52327	6.3684	12.8917	5.70413	1.33736	7.04149	12.2274	7.70576	19.9332	0.874428	0.546205	0.353255	0.646745	4.96	0.1	18.7	0.93	1.05	0.95	0.39	0.22	1.66
Opogodo	Opogodo IIIFAJA 24	Opogodó III	5.69332	-1.29393	4.3994	5.45654	-0.271724	5.18481	11.1499	-1.56565	9.58421	0.95841	1.17853	0.540974	0.459026	4.77	0.2	17.19	0.86	1.26	0.86	0.39	0.23	1.68	86	14	0
Opogodo	Opogodo IIIFAJA 25	Opogodó III	7.57686	-1.46807	6.10878	7.20008	-0.308295	6.89179	14.7769	-1.77637	13.0006	0.950273	1.12818	0.530114	0.469886	4.78	0.1	10.23	0.51	1.12	0.8	0.35	0.26	1.51	80	16	4
Opogodo	Opogodo IIIFAJA 31	Opogodó III	6.98282	-5.38593	1.59689	5.28691	-1.13104	4.15587	12.2697	-6.51697	5.75276	0.757132	2.60247	0.722413	0.277587	5.51		10.38	0.52	1.19	0.34	0.16	0.19	0.69	90	10	0
Opogodo	Opogodo IIIFAJA 32	Opogodó III	8.67465	5.29475	13.9694	5.53165	1.1119	6.64355	14.2063	6.40665	20.613	0.63768	0.475578	0.3223	0.6777	5.23	0.1	10.2	0.51	1.47	0.29	0.14	0.25	0.78	88	12	0
Opogodo	Opogodo IIIFAJA 33	Opogodó III	6.91	8.42436	15.3344	6.18148	1.76912	7.9506	13.0915	10.1935	23.285	0.89457	0.518482	0.341448	0.658552	5.34	0.1	9.58	0.48	1.4	0.35	0.16	0.29	0.9	92	8	0
Opogodo	Opogodo IIIFAJA 34	Opogodó III	6.78555	4.36025	11.1458	4.70911	0.915653	5.62477	11.4947	5.2759	16.7706	0.693992	0.504653	0.335395	0.664605	5.25	0.1	10.91	0.55	0.84	0.35	0.16	0.11	0.72	86	14	0
Opogodo	Opogodo IIIFAJA 35	Opogodó III	7.05117	3.10523	10.1564	7.80133	0.652098	8.45343	14.8525	3.75733	18.6098	1.10639	0.832325	0.454245	0.545755	5.02	0.1	7.99	0.4	0.84	0.34	0.14	0.24	0.82	88	12	0
Opogodo	Opogodo IIIFAJA 41	Opogodó III	7.18027	-0.9469	6.23337	4.74009	-0.198849	4.54124	11.9204	-1.14575	10.7746	0.660155	0.728537	0.421476	0.578524	5.49		10.38	0.52	0.7	0.34	0.16	0.19	0.69	92	8	0
Opogodo	Opogodo IIIFAJA 42	Opogodó III	6.28402	4.02602	10.31	5.45613	0.845465	6.30159	11.7401	4.87149	16.6116	0.868255	0.61121	0.379348	0.620652	5.29	0.1	8.34	0.42	1.4	0.41	0.29	0.33	1.13	86	14	0
Opogodo	Opogodo IIIFAJA 43	Opogodó III	5.79363	4.27805	10.0717	6.60297	0.898391	7.50136	12.3966	5.17644	17.573	1.1397	0.744798	0.426868	0.573132	5.26	0.1	10.65	0.53	1.4	0.4	0.23	0.17	0.9	86	14	0
Opogodo	Opogodo IIIFAJA 44	Opogodó III	6.4029	2.43575	8.83865	6.23614	0.511507	6.74765	12.639	2.94726	15.5863	0.973956	0.763426	0.432922	0.567078	5.33	0.1	9.58	0.48	0.7	0.32	0.19	0.21	0.82	88	12	0
Opogodo	Opogodo IIIFAJA 45	Opogodó III	5.53655	2.26805	7.80459	4.12098	0.47629	4.59727	9.65753	2.74434	12.4019	0.744323	0.589047	0.370692	0.629308	5.22	0.1	9.76	0.49	0.98	0.31	0.16	0.2	0.77	88	12	0
Opogodo	Opogodo IIIFAJA 51	Opogodó III	6.40104	1.95173	8.35277	6.37177	0.409863	6.78163	12.7728	2.36159	15.1344	0.995427	0.811902	0.448094	0.551906	5.01	0.1	8.52	0.43	0.7	0.32	0.21	0.18	0.81	84	16	0
Opogodo	Opogodo IIIFAJA 52	Opogodó III	6.76252	2.7226	9.48511	6.57924	0.571746	7.15099	13.3418	3.29434	16.6361	0.972899	0.753917	0.429848	0.570152	5.1	0.1	10.47	0.52	1.12	0.39	0.23	0.21	0.93	88	12	0
Opogodo	Opogodo IIIFAJA 53	Opogodó III	7.05043	15.2243	22.2748	5.20799	3.19711	8.4051	12.2584	18.4214	30.6799	0.738677	0.377337	0.273962	0.726038	4.79	0.2	4.61	0.23	0.84	0.32	0.14	0.3	0.96	64	24	12
Opogodo	Opogodo IIIFAJA 54	Opogodó III	6.01282	0.853077	6.86589	5.09673	0.179146	5.27587	11.1095	1.03222	12.1418	0.847644	0.768418	0.434523	0.565477	4.81	0.1	5.15	0.26	1.68	0.37	0.19	0.2	0.86	62	28	10
Opogodo	Opogodo IIIFAJA 55	Opogodó III	7.56571	-0.361	7.20471	5.64401	-0.0758101	5.5682	13.2097	-0.43681	12.7729	0.745999	0.772855	0.435938	0.564062	4.7	0.1	5.32	0.27	0.91	0.34	0.21	0.23	0.88	76	16	8
Pacurita	Pacurita IFAJA 11	Pacurita I	10.197	1.23755	11.4346	3.99876	0.259885	4.25864	14.1958	1.49743	15.6932	0.39215	0.372436	0.271369	0.728631	3.89	0.9	5.85	0.29	0.49	0.79	0.35	0.15	2.19	46	28	26
Pacurita	Pacurita IFAJA 12	Pacurita I	6.29012	2.20935	8.49947	2.98415	0.463964	3.44811	9.27426	2.67331	11.9476	0.474419	0.405686	0.288603	0.711397	3.68	1	5.57	0.28	0.63	0.32	0.16	0.11	1.6	44	36	20
Pacurita	Pacurita IFAJA 13	Pacurita I	7.49337	22.221	29.7144	3.48151	4.66642	8.14793	10.9749	26.8875	37.8623	0.464612	0.274208	0.215199	0.784801	4	1.1	5.68	0.28	1.05	0.31	0.25	0.13	1.79	50	30	20
Pacurita	Pacurita IFAJA 14	Pacurita I	8.84142	0.001275	8.8427	3.65558	0.00026775	3.65585	12.497	0.00154275	12.4985	0.413461	0.413432	0.292502	0.707498	3.78	0.9	5.81	0.29	0.98	0.37	0.23	0.04	1.55	52	32	16
Pacurita	Pacurita IFAJA 15	Pacurita I	7.42251	3.47355	10.8961	4.3668	0.729446	5.09625	11.7893	4.203	15.9923	0.588319	0.467715	0.318669	0.681331	3.96	0.9	5.5	0.28	0.91	0.25	0.21	0.04	1.39	64	16	20
Pacurita	Pacurita IFAJA 21	Pacurita I	7.28113	7.75264	15.0338	3.43177	1.62805	5.05983	10.7129	9.3807	20.0936	0.471324	0.336564	0.251813	0.748187	3.72	0.8	5.5	0.28	0.98	0.3	0.16	0.03	1.3	70	8	22
Pacurita	Pacurita IFAJA 22	Pacurita I	7.41121	46.7435	54.1547	3.00404	9.81614	12.8202	10.4153	56.5597	66.9749	0.405338	0.236732	0.191418	0.808582	3.79	0.9	5.64	0.28	1.12	0.26	0.16	0.03	1.35	54	28	18
Pacurita	Pacurita IFAJA 23	Pacurita I	6.39966	4.5053	10.905	3.41685	0.946114	4.36296	9.81651	5.45142	15.2679	0.533911	0.40009	0.28576	0.71424	4.02	1	5.71	0.29	1.47	0.32	0.21	0.13	1.66	54	28	18
Pacurita	Pacurita IFAJA 24	Pacurita I	6.40137	10.8671	17.2685	3.40193	2.2821	5.68403	9.8033	13.1492	22.9525	0.531438	0.329156	0.247643	0.752357	3.87	1.2	5.47	0.27	0.84	0.37	0.33	0.13	2.03	52	30	18
Pacurita	Pacurita IFAJA 25	Pacurita I	8.04792	-4.93187	3.11605	4.97855	-1.03569	3.94286	13.0265	-5.96757	7.05891	0.618613	1.26534	0.558565	0.441435	3.93	1.1	5.5	0.28	0.49	0.32	0.21	0.11	1.74	54	26	20
Pacurita	Pacurita IFAJA 31	Pacurita I	7.49388	76.2156	83.7095	4.79453	16.0053	20.7998	12.2884	92.2209	104.509	0.639793	0.248476	0.199024	0.800976	3.94	0.5	5.64	0.28	1.05	0.34	0.21	0.13	1.17	52	30	18
Pacurita	Pacurita IFAJA 32	Pacurita I	7.83671	16.8978	24.7345	4.43146	3.54854	7.98	12.2682	20.4463	32.7145	0.565474	0.322626	0.243928	0.756072	3.75	0.7	5.57	0.28	1.19	0.31	0.16	0.09	1.27	58	20	22
Pacurita	Pacurita IFAJA 33	Pacurita I	9.48738	6.92236	16.4097	4.79951	1.4537	6.2532	14.2869	8.37605	22.6629	0.505883	0.381067	0.275922	0.724078	3.81	0.8	5.5	0.28	0.98	0.3	0.21	0.12	1.42	54	18	28
Pacurita	Pacurita IFAJA 34	Pacurita I	6.54514	1.52535	8.07049	4.59559	0.320324	4.91591	11.1407	1.84568	12.9864	0.702137	0.609122	0.378543	0.621457	3.99	1	5.16	0.26	1.47	0.31	0.21	0.12	1.63	48	32	20
Pacurita	Pacurita IFAJA 35	Pacurita I	7.67651	7.19442	14.8709	3.65558	1.51083	5.16641	11.3321	8.70525	20.0373	0.476204	0.347417	0.257839	0.742161	3.99	0.9	5.23	0.26	1.47	0.31	0.21	0.13	1.55	48	28	24
Pacurita	Pacurita IFAJA 41	Pacurita I	6.25075	17.6308	23.8816	3.01399	3.70247	6.71646	9.26474	21.3333	30.598	0.482181	0.28124	0.219506	0.780494	4.05	1.1	5.5	0.28	1.05	0.31	0.16	0.09	1.67	42	36	22
Pacurita	Pacurita IFAJA 42	Pacurita I	7.93838	9.57278	17.5112	2.56637	2.01028	4.57665	10.5047	11.5831	22.0878	0.323286	0.261356	0.207203	0.792797	4.04	1	5.5	0.28	1.12	0.34	0.21	0.13	1.67	52	28	20
Pacurita	Pacurita IFAJA 43	Pacurita I	6.21481	32.1611	38.3759	2.72552	6.75382	9.47935	8.94033	38.9149	47.8552	0.438553	0.247013	0.198084	0.801916	3.89	1.2	5.44	0.27	0.77	0.24	0.16	0.17	1.77	58	28	14
Pacurita	Pacurita IFAJA 44	Pacurita I	7.6303	2.02098	9.65127	4.2922	0.424405	4.7166	11.9225	2.44538	14.3679	0.562521	0.488703	0.328274	0.671726	3.92	0.9	3.1	0.15	0.84	0.24	0.12	0.22	1.48	50	34	16
Pacurita	Pacurita IFAJA 45	Pacurita I	6.83611	9.77248	16.6086	2.62605	2.05222	4.67827	9.46217	11.8247	21.2869	0.384144	0.281678	0.219773	0.780227	3.91	1.1	3.54	0.18	1.05	0.22	0.1	0.22	1.65	50	30	20
Pacurita	Pacurita IFAJA 51	Pacurita I	6.02139	17.685	23.7064	3.94902	3.71384	7.66286	9.97042	21.3988	31.3692	0.655832	0.323241	0.24428	0.75572	3.89	0.9	4.51	0.23	1.12	0.39	0.12	0.26	1.67	44	36	20
Pacurita	Pacurita IFAJA 52	Pacurita I	16.3326	7.06702	23.3996	3.85452	1.48408	5.3386	20.1871	8.5511	28.7382	0.236002	0.228149	0.185767	0.814233	3.94	0.9	3.27	0.16	1.4	0.41	0.19	0.26	1.76	48	34	18
Pacurita	Pacurita IFAJA 53	Pacurita I	7.16132	6.46545	13.6268	3.59093	1.35774	4.94867	10.7522	7.82319	18.5754	0.501434	0.363158	0.266409	0.733591	3.84	1.1	2.58	0.13	1.12	0.4	0.16	0.27	1.94	48	34	18
Pacurita	Pacurita IFAJA 54	Pacurita I	8.32178	3.19698	11.5188	3.4069	0.671365	4.07827	11.7287	3.86834	15.597	0.409396	0.354055	0.261477	0.738523	4.02	0.8	3.92	0.2	0.98	0.41	0.19	0.3	1.7	52	28	20
Pacurita	Pacurita IFAJA 55	Pacurita I	7.51904	13.6454	21.1644	3.23283	2.86553	6.09835	10.7519	16.5109	27.2628	0.429952	0.288142	0.223688	0.776312	3.98	0.7	2.47	0.12	0.98	0.52	0.19	0.23	1.64	50	28	22
Pacurita	Pacurita IIFAJA 1 1	Pacurita II	7.62516	9.66316	17.2883	5.46596	2.02926	7.49523	13.0911	11.6924	24.7836	0.716833	0.433543	0.302428	0.697572	4.1	1	4.82	0.24	0.91	0.52	0.19	0.26	1.97	46	34	20
Pacurita	Pacurita IIFAJA 1 2	Pacurita II	6.15404	8.17463	14.3287	3.42182	1.71667	5.1385	9.57587	9.8913	19.4672	0.556028	0.358616	0.263957	0.736043	4.07	0.7	2.48	0.12	1.12	0.44	0.14	0.28	1.56	50	36	14
Pacurita	Pacurita IIFAJA 1 3	Pacurita II	5.49422	5.464	10.9582	2.95928	1.14744	4.10672	8.4535	6.61144	15.0649	0.538617	0.374762	0.272601	0.727399	4.06	0.7	2	0.1	1.33	0.37	0.16	0.32	1.56	50	30	20
Pacurita	Pacurita IIFAJA 1 4	Pacurita II	7.04904	1.94385	8.99289	3.09854	0.408208	3.50675	10.1476	2.35206	12.4996	0.439569	0.389947	0.280548	0.719452	3.99	0.7	1.95	0.1	3.22	0.19	0.06	0.1	1.05	70	18	12
Pacurita	Pacurita IIFAJA 1 5	Pacurita II	5.98716	17.4779	23.4651	3.61082	3.67036	7.28118	9.59798	21.1483	30.7463	0.603094	0.310299	0.236815	0.763185	3.99	0.4	2.19	0.11	1.47	0.17	0.08	0.11	0.77	60	26	14
Pacurita	Pacurita IIFAJA 21	Pacurita II	6.97647	12.2246	19.2011	4.24246	2.56717	6.80963	11.2189	14.7918	26.0107	0.608111	0.354648	0.261801	0.738199	4.14	1.1	3.29	0.16	1.4	0.22	0.14	0.18	1.65	52	30	18
Pacurita	Pacurita IIFAJA 22	Pacurita II	8.06675	54.6554	62.7222	2.65589	11.4776	14.1335	10.7226	66.1331	76.8557	0.329239	0.225335	0.183897	0.816103	4.05	1.2	3.66	0.18	0.98	0.36	0.14	0.22	1.92	50	32	18
Pacurita	Pacurita IIFAJA 23	Pacurita II	6.40479	4.09465	10.4994	2.93193	0.859876	3.7918	9.33672	4.95452	14.2912	0.457771	0.361143	0.265323	0.734677	4.17	0.9	4.31	0.22	1.12	0.34	0.12	0.13	1.49	44	40	16
Pacurita	Pacurita IIFAJA 24	Pacurita II	6.64955	1.65537	8.30492	2.61113	0.347628	2.95876	9.26068	2.003	11.2637	0.392678	0.356266	0.262681	0.737319	4.11	0.9	3.29	0.16	0.7	0.35	0.14	0.4	1.79	42	36	22
Pacurita	Pacurita IIFAJA 25	Pacurita II	6.94223	-0.893976	6.04826	3.77495	-0.187735	3.58721	10.7172	-1.08171	9.63547	0.543766	0.593098	0.372292	0.627708	4.18	1.1	3.56	0.18	0.7	0.31	0.12	0.08	1.62	52	32	16
Pacurita	Pacurita IIFAJA 31	Pacurita II	6.73	2.4369	9.1669	3.79037	0.511749	4.30211	10.5204	2.94865	13.469	0.563205	0.46931	0.319408	0.680592	4.14	1.2	2.94	0.15	0.84	0.34	0.19	0.47	2.19	52	32	16
Pacurita	Pacurita IIFAJA 32	Pacurita II	6.70638	34.6861	41.3925	2.50171	7.28408	9.7858	9.20809	41.9702	51.1783	0.373035	0.236415	0.19121	0.80879	4.16	1.4	2.43	0.12	1.96	0.36	0.12	0.09	1.97	52	24	24
Pacurita	Pacurita IIFAJA 33	Pacurita II	7.21301	5.27315	12.4862	3.5014	1.10736	4.60876	10.7144	6.38051	17.0949	0.485429	0.36911	0.269598	0.730402	4.23	1	2.12	0.11	2.24	0.39	0.14	0.11	1.64	52	22	26
Pacurita	Pacurita IIFAJA 34	Pacurita II	5.70783	4.14968	9.85751	3.51632	0.871432	4.38775	9.22415	5.02111	14.2453	0.616052	0.445118	0.308015	0.691985	4	1.1	2.46	0.12	1.96	0.36	0.14	0.12	1.73	60	20	20
Pacurita	Pacurita IIFAJA 35	Pacurita II	6.36645	8.83638	15.2028	2.75536	1.85564	4.611	9.12182	10.692	19.8138	0.432794	0.303299	0.232716	0.767284	4.21	0.8	3.66	0.18	3.15	0.41	0.19	0.22	1.61	58	28	14
Pacurita	Pacurita IIFAJA 41	Pacurita II	7.61044	6.78143	14.3919	5.39633	1.4241	6.82044	13.0068	8.20554	21.2123	0.70907	0.473909	0.321532	0.678468	4.28	0.2	3.97	0.2	2.24	0.49	0.31	0.28	1.28	64	26	10
Pacurita	Pacurita IIFAJA 42	Pacurita II	6.81609	3.52503	10.3411	3.27262	0.740256	4.01287	10.0887	4.26528	14.354	0.480131	0.38805	0.279565	0.720435	4.19	1.1	4.18	0.21	2.94	0.45	0.21	0.12	1.88	66	22	12
Pacurita	Pacurita IIFAJA 43	Pacurita II	7.48532	5.094	12.5793	2.86976	1.06974	3.9395	10.3551	6.16374	16.5188	0.383384	0.313172	0.238485	0.761515	4.08	1.1	3.83	0.19	2.59	0.24	0.16	0.15	1.65	56	26	18
Pacurita	Pacurita IIFAJA 44	Pacurita II	10.978	7.83497	18.813	3.3323	1.64534	4.97764	14.3103	9.48031	23.7906	0.303543	0.264586	0.209227	0.790773	4.2	1	3.49	0.17	1.47	0.39	0.16	0.15	1.7	56	28	16
Pacurita	Pacurita IIFAJA 45	Pacurita II	4.81386	6.00788	10.8217	4.36183	1.26165	5.62348	9.17569	7.26953	16.4452	0.906097	0.519647	0.341952	0.658048	4.03	1.1	3.63	0.18	1.47	0.19	0.14	0.13	1.57	50	34	16
Pacurita	Pacurita IIFAJA 51	Pacurita II	6.89431	15.9462	22.8405	2.79018	3.34871	6.13889	9.68449	19.2949	28.9794	0.404708	0.268772	0.211836	0.788164	4.28	0.9	3.66	0.18	1.33	0.36	0.19	0.2	1.65	58	22	20
Pacurita	Pacurita IIFAJA 52	Pacurita II	6.85152	0.572223	7.42374	3.82966	0.120167	3.94982	10.6812	0.69239	11.3736	0.55895	0.532053	0.347281	0.652719	4.37	1.1	3.08	0.15	1.61	0.47	0.25	0.17	1.99	66	18	16
Pacurita	Pacurita IIFAJA 53	Pacurita II	6.66667	-0.831748	5.83492	2.62108	-0.174667	2.44641	9.28774	-1.00642	8.28133	0.393162	0.419271	0.295413	0.704587	4.21	1.2	3.15	0.16	1.89	0.37	0.14	0.23	1.95	54	28	18
Pacurita	Pacurita IIFAJA 54	Pacurita II	7.63372	-0.01375	7.61997	2.33261	-0.00288749	2.32972	9.96633	-0.0166375	9.94969	0.305567	0.305739	0.23415	0.76585	4.37	1	3.56	0.18	2.17	0.4	0.19	0.19	1.77	52	32	16
Pacurita	Pacurita IIFAJA 55	Pacurita II	6.80017	10.1078	16.908	6.62978	2.12264	8.75242	13.43	12.2305	25.6604	0.974943	0.51765	0.341087	0.658913	4.3	0.9	2.6	0.13	1.89	0.42	0.21	0.22	1.75	62	24	14
